# Supplementary material for: Autophagy-Associated IL-15 Production Is Involved in the Pathogenesis of Leprosy Type 1 Reaction
Source: Cells. 2021 Aug 27;10(9):2215. doi: 10.3390/cells10092215 (PMC8468917; doi:10.3390/cells10092215)
Supplement: Supplementary file 1 [file cells-10-02215-s001.zip]

Archive with 1 entries (1 files):
- cells-1225879 SI.pdf
